# Supplementary material for: The Ethanolic Extract of Lycium ruthenicum Ameliorates Age-Related Physiological Damage in Mice
Source: Molecules. 2023 Nov 15;28(22):7615. doi: 10.3390/molecules28227615 (PMC10673502; doi:10.3390/molecules28227615)
Supplement: Supplementary file 1 [file molecules-28-07615-s001.zip]

Archive with 1 entries (1 files):
- molecules-2622775-supplementary.pdf
